# Supplementary material for: The microbiome of the upper respiratory tract in health and disease
Source: BMC Biol. 2019 Nov 7;17:87. doi: 10.1186/s12915-019-0703-z (PMC6836414; doi:10.1186/s12915-019-0703-z)
Supplement: Supplementary file 1 — Additional file 1. Summary of the URT microbiome during the process of aging and in health and disease (collated information from selected studies). [file 12915_2019_703_MOESM1_ESM.xlsx]

## Sheet: Tabelle1
Additional file 1: Table, summarizing the results of the most important publications discussed in the main body of the review. . Arrows indicate an increase (↑) or decrease (↓) in relative abundance of the microbiome, Highlights indicate differences (information column)
	sampling method	DNA Isolation	hypervarible region	sequencing	additional information	population	study	sample site	Actinobacteria	Bacteroidetes	Firmicutes	Proteobacteria	Thaumarchaeota	Euryarchaeota	Pacearchaeota
healthy	dry filter paper	phenol/chloroform/isoamyl alcohol extraction	V1-V3	454 FLX-Titanium chemistry [Life Sciences (Roche)] [pyrosequencing]		infants	Shilts et al., 2016 [12]	nares	Corynebacterium		Streptococcus	Moraxella
						(<6 months)					Staphylococcus
											Dolosigranulum
	swabs	phenol/bead beating in combination with the Agowa Mag mini DNA extraction kit (LGC Genomics)	V5-V7	454 GS FLX Titanium sequencer (454 Life Sciences)		infants (<6 months)	Prevaes et al., 2016 [26]	nasopharynx	Corynebacteria spp.	Prevotella	Dolosigranulum	Moraxella
												Haemophilus influencae
												Pasteurellaceae
		phenol/bead-beating	V5-V7	unidirectional	initial bacterial assemblage	infants	Biesbroek et al., 2014 [89]	nasopharynx	Corynebacterium		Streptococcus	Moraxella
						(1,5months)					Dolosigranulum
											Staphylococcus
	swabs	phenol/bead beating in combination with the AGOWA Mag mini DNA extraction kit (AGOWA)	V5-V7	454 GS-FLX-titanium sequencing [Life Sciences (Roche)]	stable/breastfeeding/ less likely to get respiratory infections	infants	Biesbroek et al., 2014 [90]	nasopharynx	Corynebacterium		Dolosigranulum	Moraxella
					less stable	(1,5-24 months)					Streptococcus	Haemophilus
					decline from 1,5 to 24 months						Staphylococcus
	swabs	phenol/bead beating in combination with the AGOWA Mag mini DNA extraction kit (AGOWA)	V5-V7	454 GS-FLX-titanium sequencing [Life Sciences (Roche)]	exclusively formula fed	children	Biesbroek et al., 2014 [90]	nasopharynx			S. aureus
	aspirates	Wizard SV Genomic DNA System	V4	Illumina MiSeq	first year of life	infants	Teo et al., 2015 [88]	nasopharynx	Corynebacterium		Staphylococcus	Moraxella
											Streptococcus	Haemophilus
											Alloiococcus
	swabs	FastDNA Spin Kit for Soil (MP Biomedicals)	V1-V2	Illumina		children	Camarinha-Silva et al., 2014 [95]	anterior nares			↑Streptococcaceae	↑Moraxellaceae
												↑Neisseriaceae
	swabs	costum protocol (mechanical and enzymatic lysis, phenol/chloroform)	V3	Illumina MiSeq		children	Stearns et al, 2015 [13]	nasopharynx	Corynebacterium		Dolosigranulum	Moraxella
											Enterococcus	Haemophilus
												Enterobacteriaceae
	swabs	costum protocol (mechanical and enzymatic lysis, phenol/chloroform)	V3	Illumina MiSeq		children	Stearns et al., 2015 [13]	nasopharynx	Corynebacterium	Bacteroides	Staphylococcus	Moraxella
									Propionibacterium		Faecalibacterium
									Bifidobacterium		Streptococcus
	swabs		V3-V5	Roche-454 platform		adults	Zhou et al., 2014 [31]	anterior nares	Corynebacterium spp.		Staphylococcus spp.	Moraxella
									Propionibacterium spp.
	swabs	costum protocol (mechanical and enzymatic lysis, phenol/chloroform)	V3	Illumina MiSeq		adults	Stearns et al., 2015 [13]	nasopharynx	Corynebacterium	Prevotella	Staphylococcus	Pseudomonas
									Propionibacterium	Sphingobacterium	Faecalibacterium	Haemophilus
									Bifidobacterium		Streptococcus
	swabs	mechanical, chemical, enzymatical	V4	Illumina	first PCR primer pair 344f/915r, nested PCR with primer pair 349af/519ar	adults	Koskinen et al., 2017 [14]	olfactory area					x	x
														Methanobacteriaceae
	swabs	PowerSoil DNA isolation kit (MoBio)	V5V3	454 GS Junior Life Sciences		adults	Bassis et al., 2014 [11]	nasal cavity	Corynebacteriaceae		Staphylococcaceae	Neisseriaceae
									Propionibacteriaceae			Comamonadaceae
												Burkholderia
	swabs	culture			never smokers	adults	Brook et al., 2005 [114]	nasopharynx		Prevotella	non-pathogenic Streptococcus
											Peptostreptococcus
	swabs	costum protocol (mechanical and enzymatic lysis, pehnol/chloroform)	V3	Illumina platform		mid-aged	Whelan et al., 2014 [10]	anterior nares	Corynebacterium		Staphylococcus
									Propionibacterium
	swabs	costum protocol (mechanical and enzymatic lysis, pehnol/chloroform)	V3	Illumina platform		elderly	Whelan et al., 2014 [10]	anterior nares		Prevotella	Veillonella
						>65 years					Streptococcus
	swabs	costum protocol (mechanical and enzymatic lysis, pehnol/chloroform)	V3	Illumina platform		elderly	Whelan et al., 2014 [10]	anterior nares	Propionibacterium	Prevotella	Streptococcus	Moraxella
						>65 years			Corynebacterium	Bacteroides	Staphylococcus	Pseudomonas
									Bifidobacterium		Veillonella
wheezing	swabs	a QiaSymphony with a Virus/Pathogen Kit	qPCR			children	Von Linstow et al., 2013 [91]	nasal			S. pneumoniae	H. influencae
												Moraxella catarrhalis
asthma	aspirates	Wizard SV Genomic DNA System	V4	Illumina MiSeq	first year of life	infants	Teo et al., 2015 [88]	nasopharynx			Streptococcus	Moraxella
												Haemophilus
smoker	swabs	QIAamp DNA Stool Minikit (Qiagen)	V1-V2	454 GS-FLX-titanium sequencing		adults	Charlson et al., 2010 [84]	nasopharynx	↓Actinomycetaceae	↑Porphyromonadaceae	↑Aerococcaceae	↑Pasteurellaceae
									↓Corynebacteriaceae	↓Felxibacteriaceae	↑Eubacteriaceae	↓Rhodocyclaceae
									↓Coriobacteriaceae	↓Flavobacteriaceae	↑Incertae Sedis XIII	↓Rhodobacteraceae
											↑Lachnospiraceae	↓Enterobacteriaceae
									↑Eggerthella		↑Peptostreptococcaceae	↓Alcaligenaceae
											↑Ruminococcaceae	↓Methylophilacea
											↑Erysipelotrichaceae
											↓Leuconostocaceae	↓Shigella spp.
											↑Haemophilus spp.
											↑Anaerovorax
											↑Dorea
											↑Erysipelotrichaceae I.S.
											↑Eubacterium spp.
	swabs	from culture				adults	Brook I, Gober AE, 2005 [114]	nasopharynx			↑Streptococcus pneumoniae	↑Haemophilus influencae
											↑Streptococcus pyogenes	↑M. catarrhalis
	swabs	from culture			passive smoking	infants	Greenberg et al., 2006 [116]				↑Streptococcus pneumoniae
	cigarettes	UltraClean Mega Soil DNA Isolation Kit (MoBio)			___ ≥ 90%	cigarettes	Sapkota et al., 2010 [119]	cigarettes			Bacillus	Acinetobacter
											Clostridium	Burkholderia
												Klebsiella
												Pseudomonas aeruginosa
												Serratia
											Enterococcus	Campylobacter
											Staphylococcus	Proteus
chronic rhinosinusitis (CRS)	swab	QIAamp DNA Mini Kit (Qiagen)	V3-V4	Illumina platform	without nasal polyps	adultss	Lal et al., 2017 [29]	middle meatus	Streptococcus
									Haemophilus
									Fusobacterium
					with nasal polyps	adultss	Lal et al., 2017 [29]	middle meatus	Corynebacterium		Staphylococcus
											Alloiococcus
	swab	PowerSoil DNA Isolation kit (Mo Bio).	V3-V4	Illumina MiSeq		adultss	Copeland et al., 2018 [7]	middle meatus	↓Corynebacterium	↑Porphyromonas	↑Anaerococcus
										↑Prevotella	↑Lactobacillus
											↑Finegoldia
											↑Peptoniphilus
											↑Dialister
											↑Parvimonas
											↓Staphylococcus
											↓Dolosigranulum
	swab	AllPrep DNA/RNA Isolation Kit (Qiagen, Hilden, Germany)	V3‐V4	Illumina MiSeq platform		adultss	Hoggard et al., 2017 [154]	middle meatus	↓Corynebacterium		↓Anaerococcus
									↓Propionibacterium		↓Finegoldia
											↓Peptoniphilus
											↓Staphylococcus
	normal saline, Fraser tip suction cannula	phenol/chloroform and ethanol precipitation in the presence of ammonium acetate	V1-V3	Roche 454 sequencing		adultss	Aurora et al., 2013 [165]	middle meatus	↑Corynebacterium		↑Staphylococcus	↑Pseudomonas
									↑Curtobacteria
	brushes	AllPrep kit (Qiagen, CA)	V4	Illumina MiSeq platform	dominated by:	adultss	Cope et al., 2017 [157]	sinus	Corynebacteriaceae		Staphylococcaceae	Pseudomonadaceae
											Streptococcaceae
cystic fibrosis (CF)	swabs		V3-V5	454 FLX Titanium sequencing platform (Roche)		infants	Mika et al. 2016 [263]	nasal	↓Corynebacteriaceae		↑Staphylococcaceae	↓Pasteurellaceae
	swabs	phenol/bead beating in combination with the Agowa Mag mini DNA extraction kit (LGC Genomics)	V5-V7	454 GS FLX Titanium sequencer		infants	Prevaes et al., 2016 [26]	nasopharynx	Corynebacterium spp.		Staphylococcus aureus	Moraxella spp.
											Streptococcus mitis
	swabs	QIAamp Mini Kit (QIAGEN)	V6	Illumina HiSeq system		adults	Boutin et al., 2015 [183]	nasopharynx	Microbacterium sp.		Streptococcus sp.	Ralstonia sp.
									Corynebacterium	Enteric bacteria cluster sp.		Phyllobacterium sp.
	expectorated sputa	V5-V7	Si-Seq	Illumina GAIIx	Primers used for sequencing: V5+791, V6+953 (V6a), V6-976 (V6b), V7-1104	children	Coburn et al., 2015 [17]	lungs/sputum (typical CF pathogens)	Rothia	Prevotella	Streptococcus	Neisseria
									Actinomyces		Veillonella	Haemophilus
											Gemella
Parkinson's disease (PD)	swabs	FastDNA Spin Kit for Soil (MP Biomedicals)	V1-V3	Illumina MiSeq platform		adultss/elderly	Pereira et al., 2017 [181]	nasal/nostrils	Corynebacterium		Staphylococcus	Moraxella
									Propionibacterium			Burkholderia
									↓Marmoricola			↓Flavobacteriaceae
olfactory function	swabs	FastDNA Spin Kit (MP Biomedicals)	V4	Illumina MiSeq platform	normal TDI/smeller	adultss	Koskinen et al., 2017 [43]	olfactory area/nose	Corynebacterium		Staphylococcus		Nitrososphaera	Methanosphaera	x
											Dolosigranulum			Methanobrevibacter
											Peptoniphilus			Halogranum
												Campylobacter
					↓odor threshold decrease				x	x	x	x
					↓I						Faecalibacterium
					↓TD							Enterobacteriaceae
					↓ TI					Porphyromonas	Lachnospiraceae
					↓ TDI
bronchiolitis	swabs	PowerSoil DNA Isolation Kit (MO BIO)	V4	Illumina (MiSeq platform)		infants (<1 year)	Luna et al., 2018 [30]	anterior nares	Corynebacterium dominant (13,4%) profile		Staphylococcus dominant (44,5%) profile	Moraxella dominant (13,0%) profile
												Haemophilus dominant (7,2%) profile
												Enterobacter dominant (7,5%) profile
	normal sline, 8 French suction catheter	PowerSoil DNA Isolation Kit (MO BIO)	V4	Illumina (MiSeq platform)		infants (<1 year)	Luna et al., 2018 [30]	nasopharynx			Streptococcus dominant profile	Moraxella dominant profile
												Haemophilus dominant profile
